# Supplementary material for: Erlotinib-Loaded Dendrimer Nanocomposites as a Targeted Lung Cancer Chemotherapy
Source: Molecules. 2023 May 8;28(9):3974. doi: 10.3390/molecules28093974 (PMC10180382; doi:10.3390/molecules28093974)
Supplement: Supplementary file 1 [file molecules-28-03974-s001.zip]

Archive with 1 entries (1 files):
- molecules-2263743-supplementary.pdf
